# Supplementary material for: Interleukin-4 during post-exercise recovery negatively correlates with the production of phagocyte-generated oxidants
Source: Front Physiol. 2023 Dec 12;14:1186296. doi: 10.3389/fphys.2023.1186296 (PMC10773862; doi:10.3389/fphys.2023.1186296)
Supplement: Supplementary file 1 [file Table1.xlsx]

## Sheet: data
Table 1. Selected patients characteristics (individual data)
No.	HEIGHT [cm]	weight [kg]	Age [years]	BMI	FVC%	FEV1%	FEV1%/FVC%	Distance [km]	Time [min]	Resting heart rate (BPM)	Heart rate at the end of run (BPM)	Blood pressure (resting) [mmHg]	Blood pressure at the end of the run [mmHg]	Water drunk [ml]
1	177	76	22	24.9	111	109	82	25.8	135	70	153	135/80	140/80	2000
2	174	90	22	29.73	119	113	79	19.2	110	70	158	120/80	140/80	500
3	193	86	20	23.09	88	104	97	6.1	35	89	170	115/70	170/70	200
4	186	80	20	23.12	133	110	69	13.1	75	75	165	120/80	160/80	500
5	182	82	21	24.76	109	122	93	6.1	35	70	160	120/80	140/80	200
6	191	114	22	31.25	109	106	79	14.8	85	70	180	120/80	140/80	500
7	176	75	24	24.21	112	95	71	21.8	105	67	185	135/75	140/80	600
8	179	73	21	23.57	105	103	82	13.1	75	60	163	140/85	135/75	250
9	178	78	25	24.62	98	98	83	12.9	67	73	188	120/85	140/80	300
10	167	56	19	20.08	100	88	74	17	90	89	167	110/80	140/70	100
11	184	86	23	25.4	110	105	78	15.7	90	67	150	125/75	140/75	300
12	188	90	23	25.24	99	99	82	14	80	75	162	110/70	140/80	200
13	183	78	20	23.29	83	93	93	7.7	42	75	160	110/80	140/80	300
14	179	77	24	24.03	105	115	90	14.6	77	61	192	120/80	115/80	500
15	179	72	23	22.47	114	101	75	17.2	90	78	177	130/85	130/70	500
16	178	68	21	21.78	90	88	82	8.6	44	75	154	130/80	140/80	500
Mean	180.875	80.0625	21.875	24.4713	105.312	103.062	81.8125	14.2312	77.1875	72.75	167.75			465.625
SD	6.36273	12.0492	1.65359	2.64674	12.0142	9.2295	7.77993	5.27905	27.1183	7.79824	12.5922			422.315
Median	179	78	22	24.12	107	103.5	82	14.3	78.5	71.5	164			400
Q1	177.75	74.5	20.75	23.1125	98.75	97.25	77.25	11.825	61.25	69.25	159.5			237.5
Q3	184.5	86	23	24.985	111.25	109.25	84.75	17.05	90	75	177.75			500
IQR	6.75	11.5	2.25	1.8725	12.5	12	7.5	5.225	28.75	5.75	18.25			262.5
Table 2.Selected markers of muscle damage and metabolic response to exercise before and after exhaustive treadmill run.
	Lactate		Creatine kinase [U/l]		Creatinine µmol/l		Urea [mmol/l]		AST [U/l]		ALT [U/l]
Lp	Rest	Just after	Rest	Just after	Rest	Just after	Rest	Just after	Rest	Just after	Rest	Just after
1	1.95	2.66	515	679	85.2	108.9	6.83	8.32	42	50	29	33
2	1.81	3.38	162	0	85.8	82.2	4.28	5.89	28	32	30	32
3	1.703	2.96	130	162	89	105	4.29	4.63	24	28	15	15
4	1.8	3.03	351	363	88	107	5.8	6.6	30	32	26	29
5	1.6	3.02	191	219	82	99	7.01	7.33	40	37	34	36
6	1.75	2.92	751	301	114	144	7.28	7.93	32	39	31	38
7	1.94	2.56	351	360	88	107	5.8	6.6	31	31	26	30
8	1.66	2.86	351	366	88	107	5.8	6.6	29	35	27	29
9	1.91	2.24	179	221	72.9	86.3	4.53	5.53	25	30	26	28
10	1.54	2.96	115	167	87	110	5.52	5.97	25	28	12	14
11	1.31	2.76	128	210	95	112	4.63	5.79	20	25	18	20
12	1.69	3	351	359	91	100	7.3	7.98	61	68	70	77
13	1.68	2.9	365	367	89	124	5.8	6.6	18.3	21.3	16.4	16.2
14	1.69	2.91	351	363	87.7	124.6	6.67	7.56	27	31	19	20
15	2.04	3.23	337	363	88	107	5.8	6.6	28	31	27	28
16	1.51	3.2	265	332	88	107	5.8	6.6	28	32	20	31
Mean	1.72394	2.91187	305.812	302	88.6625	108.188	5.82125	6.65813	30.5188	34.3937	26.65	29.7625
SD	0.180493	0.262922	159.528	141.437	7.93236	14.0164	0.97998	0.955741	9.84437	10.6472	12.7559	14.15
Median	1.6965	2.94	344	345.5	88	107	5.8	6.6	28	31.5	26	29
Q1	1.645	2.835	174.75	216.75	86.7	103.75	5.2975	5.95	25	29.5	18.75	20
Q3	1.835	3.0225	351	363	89	110.5	6.71	7.3875	31.25	35.5	29.25	32.25
IQR	0.19	0.1875	176.25	146.25	2.3	6.75	1.4125	1.4375	6.25	6	10.5	12.25
Table 3. Level of TNF-alfa before and after bout of exhaustive treadmill exercise (including control day).
	Rest	Just After	Delta	1h	3h	5h	24h	Before	Just After	1h	3h	5h	24h
1	17.1629	20.883	3.72013	17.1629	14.8223	16.9695	15.4116	12.2314	11.0123	12.2314	9.98305	12.0294	14.2299
2	15.2238	15.7366	0.512819	10.2888	9.62221	9.75604	14.2606	9.48811	14.582	14.582	9.75604	14.0676	13.7456
3	17.5429	19.397	1.8541	18.0598	17.4393	17.1282	19.1919	18.5752	18.3692	18.3692	16.4001	16.2958	17.3357
4	11.3436	15.352	4.00846	11.3436	11.278	11.081	11.4746	10.5537	10.8178	10.6198	13.6812	12.5172	10.8178
5	17.356	17.2595	-0.0965328	18.3176	17.1629	17.356	17.5489	16.9695	17.9338	15.6074	17.0662	16.5818	14.55
6	21.1655	23.5941	2.42866	22.2906	21.3535	21.729	21.3535	21.5413	20.0326	20.6	21.5413	21.1655	20.0326
7	15.2155	17.5489	2.33338	16.7758	15.2155	14.8223	14.0318	13.8333	14.6252	14.2299	14.0318	13.6344	13.6344
8	10.4213	16.3771	5.95582	15.2879	14.0676	16.121	17.7861	11.997	13.81	14.2606	13.6812	13.0355	13.5522
9	8.94868	10.0229	1.07421	9.88959	10.0229	9.21902	9.35371	9.08401	8.54061	8.94868	8.12915	8.12915	9.35371
10	16.7125	17.9565	1.24399	17.7498	16.8166	17.0244	15.6687	16.5043	16.7125	15.7734	16.2958	16.2958	16.2958
11	21.8418	21.4363	-0.405473	22.1454	20.5212	19.4994	20.3172	21.2333	20.7249	21.3349	21.0301	20.011	19.397
12	15.878	15.9826	0.104552	16.5043	15.6687	16.4001	16.0871	14.4067	13.7716	12.7063	13.5592	14.4067	12.7063
13	17.5429	19.397	1.8541	17.7498	17.3357	16.0871	16.9205	18.3692	18.3692	17.6464	17.5429	17.7498	18.781
14	13.1648	15.8647	2.69992	15.0955	14.0676	12.9061	12.9061	11.8014	12.9708	13.1648	12.3873	12.4523	11.997
15	13.5522	14.5177	0.965507	13.6167	12.3873	12.2574	15.4802	11.081	10.8178	11.081	9.42095	9.35371	11.4091
16	15.0391	16.0871	1.048	15.0391	14.1953	14.6178	15.564	15.2492	14.8286	14.3011	15.3542	14.4067	14.9339
Mean	15.507	17.3383	1.83135	16.0823	15.1235	15.1859	15.8348	14.5574	14.8699	14.7161	14.3663	14.5083	14.5482
SD	3.392	3.08103	1.62797	3.48875	3.23335	3.31463	3.01594	3.85667	3.46473	3.34275	3.80417	3.35915	3.01771
Median	15.5509	16.8183	1.54905	16.64	15.0189	16.104	15.6163	14.12	14.6036	14.2808	13.8565	14.2372	13.9878
Q1	13.4554	15.8327	0.852335	14.6835	13.6475	12.7439	14.2034	11.6213	12.4812	12.5876	11.7863	12.501	12.529
Q3	17.4027	19.397	2.49648	17.8273	17.2061	17.0503	17.6082	17.3194	18.0426	16.2417	16.5666	16.3673	16.5558
IQR	3.94736	3.56427	1.64414	3.14384	3.55853	4.30644	3.40479	5.69812	5.56146	3.65405	4.78036	3.86634	4.02679
Table 4. Level of IL-4 before and after bout of exhaustive treadmill exercise (including control day).
	Before	Just After	Delta	1h	3h	5h	24h	Before	Just After	1h	3h	5h	24h
	103.17	99.4216	-3.74813	93.6388	89.6643	99.4216	97.5163	106.84	99.4216	110.44	97.5163	110.44	106.84
	176.849	187.414	10.5656	204.269	195.951	190.856	172.331	188.278	178.636	171.419	205.909	169.586	173.241
	164.265	164.265	0	157.744	159.934	146.532	162.107	137.212	132.419	129.986	155.537	153.313	157.744
	204.269	239.498	35.229	200.966	197.631	194.261	204.269	194.261	200.966	195.951	234.224	195.951	194.261
	96.5555	97.5163	0.960809	103.17	93.6388	91.6642	91.6642	95.5891	97.5163	92.6546	95.5891	97.5163	95
	146.479	152.499	6.02032	149.505	152.499	145.717	152.499	147.239	145.717	151.006	149.505	146.479	147.996
	159.849	168.437	8.58835	161.297	166.312	161.297	171.948	165.601	174.036	165.601	175.421	172.645	165.601
	101.691	133.033	31.3422	136.221	134.101	138.32	146.523	116.292	123.163	129.796	127.61	118.61	129.796
	212.391	195.107	-17.2836	208.353	213.993	200.966	209.165	211.587	209.165	207.54	205.909	200.966	202.622
	172.747	173.791	1.04428	178.963	172.747	174.832	174.832	183.042	183.042	166.408	170.648	183.042	174.832
	217.814	211.296	-6.51809	223.32	216.889	202.755	215.962	217.814	221.493	220.576	219.657	214.102	208.47
	176.904	172.747	-4.15692	168.535	170.648	168.535	157.744	162.107	155.537	144.233	155.537	153.313	151.072
	151.072	153.313	2.24173	137.212	155.537	151.072	133.626	159.934	153.313	137.212	139.574	153.313	137.212
	205.909	207.54	1.63175	208.353	209.165	199.303	208.353	200.136	210.781	209.165	210.781	200.966	197.631
	252.04	256.382	4.34236	250.583	246.183	244.707	291.114	252.04	240.246	246.183	244.707	238.749	259.254
	200.831	202.755	1.92403	194.999	200.831	189.071	204.669	191.058	193.034	194.999	196.953	191.058	193.034
Mean	171.427	175.939	4.51148	173.571	173.483	168.707	174.645	170.564	169.905	167.073	174.067	168.753	168.413
SD	43.2085	42.6413	12.5603	41.8888	41.7411	38.3679	47.1918	41.3614	41.4215	41.3427	44.1992	37.6574	40.0813
Median	174.798	173.269	1.77789	173.749	171.698	171.684	172.14	174.321	176.336	166.004	173.035	171.116	169.421
Q1	149.923	153.11	-0.937032	146.432	154.778	146.328	151.005	144.732	142.392	135.405	147.023	151.605	145.3
Q3	204.679	203.951	6.66233	205.29	202.914	195.522	205.59	195.73	203.016	198.848	207.127	197.205	195.104
IQR	54.7556	50.8416	7.59936	58.8582	48.1367	49.1934	54.5852	50.9981	60.6237	63.4428	60.1042	45.5999	49.8037
Table 5. Level of IL-8 before and after bout of exhaustive treadmill exercise (including control day).
	Before	Just After	Delta	1h	3h	5h	24h	Before	Just After	1h	3h	5h	24h
	5.08642	9.73173	4.64531	8.73626	6.02766	6.54076	5.65174	5.06249	5.39845	5.07445	4.5861	4.89527	9.20679
	7.52339	10.6593	3.13593	4.78131	4.71176	5.88662	6.31751	3.75085	6.58285	6.63126	3.75085	7.93201	5.91045
	5.98431	6.80608	0.821769	6.45579	6.99475	5.63982	5.4685	10.7508	10.1208	10.9803	5.09135	5.10347	5.07924
	4.92079	11.2625	6.34174	5.62534	5.43631	6.67972	4.22827	4.00016	4.3199	4.34284	7.16702	14.1717	5.06075
	6.1007	6.89753	0.796838	6.36925	4.72857	11.6568	5.44661	5.14629	5.42252	5.11036	6.58985	5.11036	5.22
	5.68801	10.3639	4.67588	10.1827	6.58985	9.16853	6.45494	4.99076	5.61548	5.90613	5.4707	7.57965	6.19821
	11.3414	38.3184	26.977	28.0315	18.6331	14.4258	8.23102	7.77941	8.1807	7.75441	7.95468	7.20671	7.57965
	3.52568	11.9781	8.45239	10.4509	7.94444	7.68397	7.8823	4.60765	4.87425	5.42452	5.33034	5.3421	4.60765
	4.52686	7.35103	2.82417	7.6345	5.10751	4.85099	4.71176	3.68315	4.50381	4.3199	3.97743	3.81868	5.38918
	4.4297	4.82554	0.395846	4.16771	3.55447	4.02544	2.68449	3.04207	3.3908	3.1348	3.1116	3.20447	2.97264
	2.97264	3.71875	0.746108	4.00178	2.90332	2.8341	2.8341	2.85716	2.63855	2.78802	2.78802	2.673	2.71897
	5.00661	6.93178	1.92517	7.20941	4.88582	5.78716	5.03081	4.2628	4.20334	4.4297	4.04912	7.08303	5.2978
	3.67175	5.63982	1.96807	7.56494	4.76534	4.70523	4.12024	4.19146	4.14396	4.21523	3.34415	3.48426	3.71875
	3.54813	6.49826	2.95013	6.9959	4.87425	3.52568	3.31309	2.66123	3.66061	3.54813	3.932	3.25736	3.30193
	11.4737	21.6788	10.2051	22.237	14.0205	11.4869	10.8947	6.92275	6.31751	7.24054	5.55436	5.93429	5.57801
	5.05502	7.93571	2.8807	6.8312	4.58523	7.79477	5.94728	8.67199	5.98431	5.44408	5.61531	5.68888	5.68888
Mean	5.67845	10.6623	4.98388	9.20472	6.61018	7.04327	5.57608	5.14882	5.33486	5.39654	4.89455	5.78032	5.22056
SD	2.43029	8.19861	6.29481	6.35945	3.94558	3.12014	2.06352	2.19643	1.81182	1.96926	1.4323	2.68914	1.59956
Median	5.03081	7.64337	2.91541	7.10266	4.99667	6.21369	5.45755	4.43522	5.13635	5.09241	4.83872	5.22623	5.2589
Q1	4.24021	6.72913	1.64932	6.18327	4.72437	4.81455	4.20126	3.73392	4.1885	4.29373	3.88671	3.73507	4.38542
Q3	6.01341	10.8101	5.09234	9.09788	6.69107	8.13821	6.35187	5.59041	6.06761	6.08741	5.56959	7.11395	5.74427
IQR	1.7732	4.08099	3.44302	2.91461	1.96671	3.32366	2.15061	1.85648	1.87911	1.79369	1.68288	3.37888	1.35885
Table 6. Level of IL-10 before and after bout of exhaustive treadmill exercise (including control day).
	Before	Just After	Delta	1h	3h	5h	24h	Before	Just After	1h	3h	5h	24h
	3.39056	6.66428	3.27372	7.25818	3.03691	3.23316	3.23316	2.84126	2.64622	2.88034	2.31613	2.91945	3.23316
	4.06842	4.28356	0.215136	5.94372	2.52768	2.39713	3.79522	3.37678	3.71996	3.79522	2.73115	3.5254	3.5254
	1.62896	1.87413	0.245173	2.3698	1.58829	1.46662	1.58829	1.14491	1.18489	1.34549	1.34549	1.26505	1.42618
	2.52768	5.04212	2.51444	3.05251	2.52768	2.46964	2.38264	2.38264	2.32466	2.15073	3.15533	2.54219	2.32466
	2.47123	2.37424	-0.0969832	2.45182	2.02656	1.87282	2.16149	2.1808	2.14219	2.10362	1.94963	2.49064	2.22
	1.93042	4.02361	2.09319	3.70642	2.10362	1.75785	2.06508	1.91121	1.94963	2.06508	2.04582	1.98808	2.1808
	2.88034	13.6924	10.812	6.80735	2.72416	2.3355	2.20011	2.84126	2.8022	2.8022	2.64622	2.49064	2.72416
	1.30229	6.8185	5.5162	8.50729	2.41163	2.46964	2.78941	1.75841	2.03472	2.17973	2.04922	1.773	1.94761
	3.9162	4.67427	0.758076	4.25267	3.71996	3.40644	3.49561	3.34716	3.08186	3.34716	3.31756	3.288	3.19949
	2.95591	4.19237	1.23646	5.47612	2.76667	2.91379	2.76667	2.82967	2.89275	2.62003	2.70377	3.04026	2.72473
	2.45305	5.74004	3.287	2.91379	2.49473	2.32825	2.45305	2.70377	2.70377	2.72473	2.70377	2.62003	2.57822
	1.14491	1.30524	0.160329	1.34549	1.02541	1.22494	1.24499	0.985736	1.02541	0.906624	0.946138	0.946138	0.985736
	1.105	0.946138	-0.158863	1.87413	0.867197	0.867197	0.827857	0.827857	0.827857	0.946138	0.788611	0.788611	0.867197
	1.24263	5.73824	4.49562	6.3646	1.34689	1.12249	1.15264	1.12249	1.2127	1.27249	1.1827	1.09227	1.09227
	3.5254	6.16999	2.64458	6.3646	3.37678	2.96462	3.615	3.25847	2.93537	3.11122	2.46964	2.09274	3.49561
	1.30524	1.3858	0.080564	1.3858	1.14491	1.26505	1.42618	1.22494	0.946138	1.14491	1.105	0.985736	1.02541
Mean	2.36551	4.68281	2.31729	4.37964	2.23057	2.13095	2.32484	2.17108	2.15189	2.21223	2.09101	2.11552	2.22191
SD	0.990121	3.00547	2.77396	2.22666	0.819047	0.764955	0.890717	0.872309	0.86008	0.864036	0.777978	0.86208	0.89175
Median	2.46214	4.47892	1.66482	3.97954	2.45318	2.33187	2.29137	2.28172	2.23342	2.16523	2.18268	2.29169	2.27233
Q1	1.3045	2.24922	0.201435	2.43131	1.52794	1.41623	1.54776	1.20493	1.20575	1.32724	1.30479	1.22186	1.3427
Q3	3.06457	5.84753	3.27704	6.3646	2.73479	2.58068	2.90035	2.84126	2.82484	2.82173	2.70377	2.69489	2.84342
IQR	1.76007	3.59832	3.0756	3.93329	1.20685	1.16445	1.35259	1.63633	1.61909	1.4945	1.39898	1.47303	1.50071
